# Supplementary material for: Fishery catch records support machine learning-based prediction of illegal fishing off US West Coast
Source: PeerJ. 2023 Oct 19;11:e16215. doi: 10.7717/peerj.16215 (PMC10590572; doi:10.7717/peerj.16215)
Supplement: Supplemental Information 10 [file peerj-11-16215-s010.csv]

	Label
8851	1
521	0
6060	1
635	0
668	0
8551	1
813	0
6478	0
3534	0
10608	1
2211	0
9166	1
2533	0
8875	1
6629	1
7510	0
1171	1
8614	1
8751	0
4780	1
6870	0
3425	0
4903	1
1168	1
677	1
111	0
10311	1
10026	1
2698	0
6732	0
10148	1
7641	0
8074	1
8841	1
4634	0
9767	1
1714	0
10330	1
6714	0
2293	0
2387	0
2560	0
3060	0
6556	1
9327	1
6634	0
8932	1
3756	0
8794	1
3709	0
1863	0
4873	1
7673	0
6224	1
5999	1
618	0
5527	0
7532	0
1413	1
212	1
9426	1
8369	1
2702	0
7887	1
7098	0
542	0
1617	1
8322	1
9917	1
7243	0
9477	1
5034	0
8830	1
1411	1
3821	0
8335	1
1886	0
9863	1
1896	0
10223	1
9182	1
9043	1
8658	1
7605	0
2763	0
8334	1
1096	1
6216	1
9392	1
7179	0
7158	0
5778	1
8470	1
8026	1
2055	0
2502	0
5998	1
1847	0
786	0
1083	1
5720	1
9544	1
3792	0
8552	1
8100	1
5141	0
6506	1
2686	0
8183	1
9484	1
6937	0
3334	0
7058	0
9976	1
6793	0
1694	0
8571	1
9216	1
3099	0
1320	1
1576	1
7880	1
8399	0
5443	0
8632	1
1936	0
2929	1
6504	1
5561	0
1943	0
10393	1
3131	0
5375	1
1095	1
6582	1
9738	1
4674	1
8953	1
4371	1
6168	1
4793	0
5829	0
5483	0
4366	1
6524	1
5395	0
10024	0
3140	0
4007	1
7466	0
9905	1
9517	1
9850	1
2183	0
1455	1
4764	0
3315	0
8819	1
4081	1
8288	1
4948	1
3150	0
2386	0
8789	1
8587	1
7829	1
10568	1
7740	0
3803	0
6203	1
9617	1
1211	1
8867	1
3362	0
6373	1
5921	1
872	0
3197	0
5577	1
5376	1
4537	0
6000	1
1217	1
8336	1
1506	0
6780	0
4880	0
7989	1
7087	0
8291	1
7162	0
3929	0
6134	1
467	0
4585	1
8425	1
9839	1
4324	1
9312	1
3216	0
8622	1
1776	0
1435	1
2054	0
4941	1
3402	0
1752	0
4995	1
7986	1
9485	1
3152	0
6055	1
8306	1
10099	1
2907	0
4340	1
6281	1
4823	1
3824	0
957	1
3088	0
8781	1
2809	1
5914	1
2813	0
4047	1
1638	0
2537	0
4769	1
6857	0
5843	1
753	0
354	0
9191	1
3164	0
9370	1
8616	1
9661	1
1374	1
7452	0
8717	1
6912	1
4938	1
1552	0
7391	0
1849	0
205	1
5499	0
6010	0
4056	1
7710	0
7828	1
3136	0
1445	1
5637	1
7	1
5864	0
9892	1
2962	0
5057	1
10197	1
7352	0
5656	1
8468	1
8315	1
8863	1
5319	1
1220	1
4771	0
6402	1
1718	0
7921	1
2897	0
7413	1
3033	0
251	1
3478	0
2983	0
7279	0
1294	0
9575	1
2277	0
4219	1
1133	1
10517	1
4986	1
8271	1
1531	1
6180	1
9007	1
7767	1
3628	0
6112	1
6942	0
938	0
4399	1
7192	0
4496	0
6778	0
2836	0
9910	1
8931	1
2866	0
7841	1
6131	1
6711	1
6761	0
8135	1
2976	0
9793	1
2602	0
1197	0
879	1
5858	1
3324	0
7358	1
9542	1
8720	1
6438	1
9462	1
6466	0
4955	1
91	1
373	0
10586	1
4620	0
1620	0
5573	0
5365	1
8927	1
5351	1
5966	1
9795	1
393	1
6554	1
1807	0
3100	0
7155	0
2953	0
603	0
5661	1
9350	1
2965	0
9000	1
9870	1
6098	0
2743	0
3109	0
3983	0
10346	1
4308	1
7423	0
1250	1
8329	1
5695	1
9004	1
3059	0
4263	1
5712	1
6975	0
6177	1
10228	1
4650	1
10149	1
4579	0
770	1
1395	0
5781	1
7719	0
3329	0
645	0
263	1
6425	1
3937	0
3921	0
1692	0
3623	0
7222	0
6638	0
7325	0
1340	1
5706	1
934	1
1980	0
1938	0
3458	0
7747	0
8020	1
3020	0
2732	0
6992	0
10609	1
6710	0
6751	0
2290	0
10163	0
7240	0
3094	0
9479	1
9903	1
8802	1
2396	0
615	1
8494	1
196	1
3127	0
5672	1
4191	1
2336	0
2409	0
6310	1
847	0
241	1
8784	1
1612	1
9909	1
5474	0
3184	0
8366	1
3597	0
10576	1
1480	1
634	0
2653	0
7433	0
5338	1
418	0
2372	0
5314	1
6817	0
944	1
8423	1
7426	1
10245	1
1193	0
67	1
2151	0
4555	0
5519	0
3962	0
8747	1
7337	0
2288	0
5609	0
8469	1
2924	0
9329	1
3486	0
1749	0
4445	0
9785	0
3476	0
4808	0
2642	0
3208	0
3379	0
2696	0
10220	1
1810	0
6318	1
7085	0
3162	0
9781	0
10499	1
2230	0
1988	0
7700	0
8519	1
1055	0
172	1
7566	0
9373	1
322	1
681	0
3037	0
1066	1
3984	0
70	1
1664	1
6906	0
2403	0
2184	0
1898	0
2401	0
8310	1
381	1
10217	1
4748	0
2033	0
4174	1
21	1
8895	1
2189	0
1926	0
8783	1
9206	1
2747	0
1494	1
1605	1
2661	0
6802	0
6367	1
9667	1
7590	0
10125	1
2808	0
5257	0
10615	1
2729	0
7497	0
5621	0
5686	1
8431	1
1386	1
873	0
9115	1
287	1
1517	0
9649	1
9099	1
7721	0
9988	1
279	0
9117	1
2787	0
1526	1
7092	0
10614	1
6534	1
6805	0
9368	1
7045	0
1585	0
8703	1
9095	1
2427	0
10327	1
6969	0
2353	0
6777	0
5903	1
4100	1
622	0
9359	1
8546	1
1227	1
6086	1
7780	0
6598	1
8172	1
5409	1
1690	0
3673	0
8066	1
8054	1
10296	1
4425	0
9933	1
4004	1
5072	0
8612	1
8940	1
2404	0
46	1
3479	0
4914	1
1233	1
6597	1
4038	1
1448	1
3195	0
7744	0
6453	1
7304	0
58	1
1419	1
3557	0
443	0
3708	0
3407	0
9772	0
9709	1
2382	0
6552	1
2296	0
6972	0
319	1
7427	0
3125	0
3172	0
8588	1
7008	0
6176	1
3460	0
7333	0
1600	1
2345	0
2717	0
7629	0
10397	1
10402	1
7040	0
8987	0
4683	1
2121	0
1406	0
8887	1
6062	1
839	1
720	1
4013	1
2102	0
6	1
10293	1
7608	0
8189	1
8740	1
8951	1
4702	1
7543	0
8062	1
485	0
10331	1
3196	0
4121	1
5953	1
4491	1
9271	1
5329	1
5473	0
3982	0
1583	1
4058	1
4867	1
7472	0
59	1
9496	1
10344	1
6595	1
8644	1
2390	0
4024	1
9913	1
9922	1
3490	0
7937	1
9332	1
4718	0
9476	1
85	1
6712	1
9321	1
5508	0
8744	1
900	0
8364	1
7785	0
6266	1
153	0
8071	1
2713	0
5806	0
10167	1
10580	1
7849	1
5133	1
5997	1
2718	0
8827	1
1297	1
3695	0
5682	1
9900	1
3871	0
7278	0
409	0
5859	1
8344	1
4659	0
1068	1
4982	0
7669	0
1408	0
4299	1
220	1
98	1
10485	1
2510	0
895	0
9694	1
9068	1
1302	1
778	1
8654	1
2432	0
8305	1
6729	1
9647	1
7496	0
8904	1
359	0
6566	1
1381	1
7551	0
8786	1
3942	1
4835	0
3272	0
499	0
2534	0
4870	1
1087	1
2546	0
8363	1
4178	1
5962	1
7968	1
5485	0
2330	0
5142	0
7247	0
5393	0
3323	0
10313	1
4284	1
8293	1
7892	1
5510	0
6893	0
293	1
4672	1
2750	0
7738	0
9692	1
4545	1
8978	1
3483	0
2444	0
6056	1
6788	1
10282	1
5587	1
10349	1
6723	1
7846	1
4336	1
10391	1
6247	0
6861	0
7020	0
3963	0
1019	0
10584	1
6846	0
8412	1
1759	0
6877	0
9532	1
7757	0
691	0
9102	1
6532	0
3909	0
2890	0
2843	0
4603	0
4875	0
236	1
1238	1
6755	1
9751	1
6779	0
1123	1
6460	1
671	1
5372	1
7407	0
399	1
1570	1
853	0
8112	1
8197	1
5028	0
10215	1
4	1
4868	1
5316	1
5146	1
7491	0
4584	1
846	0
927	0
5811	1
10353	1
1212	1
3861	0
7627	0
7447	0
7255	0
261	1
4401	1
8534	1
1081	1
10594	1
8195	1
9179	1
4238	1
1397	0
6663	0
3229	0
4716	0
3676	0
413	0
6344	1
3538	0
5652	1
7730	0
3453	0
2045	0
6255	1
8638	1
307	0
10519	1
2216	0
5180	1
6291	1
4272	1
2367	0
3102	0
8580	1
8933	1
6821	0
6720	0
3621	0
1148	0
405	1
4388	1
3713	0
4114	1
2734	0
525	0
8214	1
9261	1
1767	0
9758	1
6521	1
3629	0
4686	1
9752	1
2745	0
7193	0
1974	0
8073	1
844	0
685	0
5467	0
1622	0
4177	1
8648	1
8163	1
3585	0
10305	1
6277	1
9402	1
5407	0
2294	0
8539	0
10131	1
2011	0
5876	1
4811	0
3760	0
5020	1
3698	0
2781	0
4971	0
7739	0
2486	0
1778	0
10186	1
8348	1
10404	1
4514	1
835	1
3440	0
3625	0
7076	0
3507	0
1136	0
4828	1
7634	0
8780	1
2400	0
6204	1
2426	0
8597	1
5670	1
546	1
1037	0
8935	1
7606	0
6929	0
8621	1
3668	0
7815	1
6612	1
4809	0
8187	1
2584	0
3335	0
508	0
167	1
7725	0
3699	0
10491	1
8934	1
3895	0
6004	1
4413	1
6716	0
10178	1
274	1
2144	0
1244	1
8938	1
3470	0
1597	1
4615	0
9811	1
1913	0
4860	1
7012	0
7432	0
5968	1
5183	1
4916	1
1680	0
7126	0
5815	1
2844	0
9129	1
4181	1
6646	0
3344	0
1598	1
1717	0
6088	1
3372	0
8004	1
7205	0
1298	1
5312	1
5417	1
6041	0
239	1
5832	1
9926	1
2169	0
3616	0
7104	0
449	0
7932	1
5194	0
9687	1
10213	1
9865	1
1111	1
8457	1
7251	0
7436	1
7625	0
10477	1
6212	1
4671	1
784	1
6605	1
4969	1
5816	1
544	1
8974	1
6081	1
1429	0
2594	0
10047	1
3892	0
9272	1
3138	0
1084	1
8046	1
440	0
4512	1
9133	1
8270	1
2779	0
5886	0
8130	1
6770	0
8120	1
328	0
190	0
3016	0
7618	0
2398	0
7861	1
1351	1
8921	1
4785	0
2318	0
3071	0
1327	0
2845	0
10078	1
5309	1
7930	1
3345	0
5830	1
193	0
6570	1
3685	0
5521	0
1074	1
5137	0
850	0
9339	1
1738	0
1497	1
5308	1
7574	0
8492	1
4652	0
2453	0
8279	1
7980	1
9438	1
4074	1
6329	1
4974	0
1079	1
4436	0
8530	1
10130	1
7055	0
6625	0
2872	0
9433	1
4595	0
6232	1
8497	1
9232	1
2876	0
2037	0
2331	0
9999	1
982	0
4483	1
7656	0
9112	1
1163	1
4183	1
4328	1
4636	1
9574	1
9888	0
446	0
8048	1
9134	1
79	0
7752	0
2379	0
7318	0
4979	1
1544	1
1387	1
3262	0
2347	0
2972	0
8735	1
9826	1
8952	1
1001	0
7371	0
1204	1
619	0
7764	1
2042	0
2670	0
7356	0
4697	1
10032	1
2050	0
576	0
5970	1
5221	1
4337	1
1862	0
3817	0
7863	1
2083	0
5470	0
7094	0
3361	0
8303	1
10236	1
2255	0
9217	1
2320	0
6753	0
1969	0
4397	1
898	0
10184	1
5760	1
8984	1
5950	1
9383	1
3045	0
5254	1
7360	0
10276	1
6149	1
6916	1
8283	1
5542	0
9753	1
10622	1
10508	1
7096	1
8259	1
4122	1
7305	0
8216	1
6372	1
39	0
286	0
6850	0
5693	1
6471	1
522	0
10136	1
8078	1
2754	0
8683	1
2136	0
5649	1
9138	1
3598	0
3590	0
9633	1
8379	1
10041	1
8392	1
6476	1
5981	1
5450	0
8036	1
4249	1
894	0
7524	0
10372	1
821	1
6234	1
2248	0
122	1
2735	0
1782	0
4788	0
8286	1
1262	1
2356	0
1705	0
543	1
3758	0
1771	0
2139	0
9028	1
3734	0
721	1
6066	1
7997	1
804	1
5677	1
1996	0
3857	0
1948	0
10056	1
290	1
2526	0
8812	1
4163	1
3233	0
9520	1
3788	0
3952	0
4201	1
3840	0
4041	1
7729	0
1261	1
4160	1
9639	1
1248	1
7517	1
5653	1
7089	0
7401	0
10119	1
3270	0
4897	1
8733	1
2958	0
9185	1
3822	0
9856	1
1627	0
712	1
5804	1
10257	1
5938	0
9464	1
1775	0
4907	1
6475	1
9915	1
7926	1
7425	0
4553	1
75	1
3432	0
10315	1
9845	1
3151	0
5105	1
10230	1
7799	0
5525	0
8429	1
4236	1
4816	1
3291	0
6105	1
6977	0
2590	0
6743	0
4618	0
1488	1
9146	1
1573	1
6497	1
4850	0
10606	1
1043	0
1891	0
4419	1
10446	1
5152	0
2261	0
4901	0
1059	1
10132	1
5215	0
751	0
10059	1
9455	1
6220	1
4973	0
3241	0
10221	1
5090	0
1832	0
1931	0
9199	1
8177	1
10157	1
8964	1
802	0
6200	1
6022	1
1631	1
2883	0
7362	0
5935	0
641	0
5571	0
1837	0
8662	1
6970	0
10418	1
8458	1
10273	1
4261	1
8674	1
4357	1
4776	0
6132	1
2300	0
7908	1
4756	1
4377	1
9398	1
3010	0
2893	0
4529	0
7229	0
9911	1
7467	0
6752	0
9408	1
6067	1
1337	1
4408	1
4405	1
163	0
2917	0
7387	0
10045	1
8016	1
9779	0
6337	1
5124	0
3206	0
5384	0
5136	0
2862	0
8119	1
8281	1
1265	1
4554	0
474	0
6187	1
10582	1
9948	1
10161	0
8427	1
2801	0
8522	1
606	0
2474	0
1359	0
4276	1
2625	0
7369	0
10310	1
8689	1
5769	1
7890	1
5687	1
5752	1
2489	0
3725	0
1366	1
3235	0
2990	0
9593	1
6508	1
273	1
4155	1
7613	0
7338	0
1214	1
5696	1
9878	1
9977	1
2922	0
289	1
3777	0
10555	1
9522	1
8045	1
10558	1
5468	0
9773	0
8430	1
4203	1
6491	1
6379	1
9354	1
3277	0
9904	1
3519	0
953	1
2389	0
6133	1
5138	0
8716	1
8816	1
356	1
9701	1
922	1
371	0
136	1
7549	0
5367	1
7174	0
10537	1
7029	1
8030	1
4075	1
8077	1
4029	1
4745	0
4467	0
7267	0
6762	0
6189	1
6670	0
725	0
6143	1
6316	1
3462	0
4143	1
10173	1
3990	0
4071	1
5233	0
10117	1
6694	0
10160	0
3388	0
8512	1
3123	0
3161	0
7526	0
6008	1
4983	0
3956	1
4861	1
49	1
3409	0
8667	1
5992	1
10527	1
4631	0
9524	1
366	1
1577	1
9986	1
3303	0
2260	0
5867	1
8880	1
6109	1
7954	1
4547	1
8256	1
5186	0
1881	0
2741	0
10101	1
3347	0
7156	0
7095	0
3004	0
4256	1
7622	1
4072	1
7756	0
8029	1
9695	1
8006	1
4138	1
4827	1
2604	0
9073	1
9472	1
5773	1
5195	0
1446	1
3056	0
9558	1
9740	1
1669	1
3130	0
5080	0
7244	0
9238	1
4720	1
609	0
798	1
6313	1
6735	0
10452	1
3979	0
687	0
7813	1
11	1
10440	1
6384	1
1914	0
6754	1
9803	1
5989	1
1603	1
6676	0
1639	0
8230	1
5634	0
7050	0
1170	1
5110	1
2505	0
7037	0
6235	1
3793	0
3166	0
2433	0
2768	0
7164	0
1100	1
4511	1
9952	1
8995	0
1094	1
6699	0
1174	1
597	0
7441	0
5544	0
1101	1
7292	0
6677	0
9174	1
1558	0
5262	1
9279	1
4126	1
4379	1
7286	0
4417	1
7189	1
6150	1
7961	1
5039	0
5074	0
6889	0
8374	1
7017	0
3261	0
7607	0
1145	0
5743	1
8604	1
1280	1
8040	1
4258	1
5572	0
9750	1
5713	1
10425	1
367	0
3800	0
6321	1
81	1
5494	0
3839	0
7469	0
9658	1
6823	0
60	1
5754	1
8986	1
3594	0
5853	1
6479	1
5899	1
2242	0
7683	0
7646	0
6831	1
8526	1
3391	0
4016	1
10195	0
2771	0
202	1
8548	1
5641	0
2291	0
3536	0
2468	0
7786	0
3572	0
6061	1
4924	1
8164	1
7803	0
6182	1
8110	1
5144	1
2611	0
5451	0
601	0
2580	0
6785	0
7242	0
7430	0
6687	0
10150	0
2257	0
4527	0
8191	1
2908	0
4079	1
8540	1
9723	1
9616	1
2456	0
7450	0
5058	0
5956	1
863	0
7563	0
10307	1
7038	0
1353	1
398	1
908	0
2540	0
1270	1
1865	0
4791	1
8405	1
10050	1
7518	0
6399	1
3226	0
9448	1
4624	1
4895	1
5353	1
3082	0
2981	0
296	1
3246	0
648	0
1216	1
10532	1
3815	0
5129	1
3380	0
6114	1
4837	0
9877	1
9297	1
5024	1
4373	1
8506	1
5359	1
3232	0
6917	0
9697	1
7350	0
10120	1
3121	0
1128	1
4614	0
4725	1
1624	0
2145	0
9756	1
7482	0
985	1
1316	0
10272	1
6519	1
10535	1
6585	1
1815	0
6059	1
3378	0
5703	1
1228	1
7958	1
9091	1
8096	1
9902	0
8618	1
929	1
1956	0
6020	1
2108	0
3192	0
819	1
2029	0
9159	1
3523	0
666	0
7913	1
10322	1
5016	0
9404	1
6186	1
4976	1
9759	1
9747	1
8411	1
4625	0
5907	1
4960	0
7984	0
1367	1
3930	0
1126	1
2975	0
1116	1
2562	0
1512	0
7019	0
3331	0
4796	1
919	1
3181	0
5177	1
3326	0
8290	1
436	0
8652	1
7746	0
1311	0
5219	1
867	0
4819	1
1487	1
48	1
9416	1
10224	1
121	1
9595	1
8871	1
8566	1
8691	1
5134	0
3826	0
7840	1
3500	0
7001	0
377	1
3553	0
4648	1
3903	0
1831	0
6135	1
1596	1
10496	1
1301	1
1562	1
134	1
10098	1
6984	0
2343	0
7485	0
2865	0
1986	0
9971	1
7644	0
9052	1
5912	1
6961	1
9508	1
1266	1
475	0
10619	1
299	0
4632	1
9165	1
1876	0
8426	1
10103	1
4212	1
5863	1
7928	1
5280	1
1534	1
2914	0
8015	1
6016	1
8579	1
6283	1
8226	1
3669	0
5269	1
5243	0
5493	0
930	1
482	0
5955	1
10172	1
8134	1
8296	1
8877	1
2759	0
453	0
9540	1
3269	0
8323	1
1086	1
3603	0
9499	1
7736	0
5620	0
8269	1
9348	1
6921	0
5820	0
852	1
2263	0
8115	1
10333	1
3051	0
8244	1
1973	0
3376	0
8824	1
2197	0
6152	1
10139	1
9810	1
1813	0
9372	1
5378	1
4223	1
4343	1
4374	1
3961	0
5296	1
9094	1
4028	1
256	1
6647	0
6484	1
684	0
1107	1
3477	0
10240	1
6202	1
2839	0
2295	0
8285	1
9375	1
7922	1
2797	0
4642	0
6252	1
9576	1
9022	1
125	1
1682	0
8761	1
750	0
10261	1
6776	0
7542	0
8560	1
7206	0
5025	1
3117	0
8194	1
1704	0
729	1
9924	1
3599	0
3108	0
3385	0
2597	0
1319	1
7182	0
4839	1
8301	1
6058	1
783	0
9409	1
6101	1
10479	1
8694	1
5608	0
266	1
3739	0
2365	0
1823	0
267	1
7664	0
3268	0
5452	0
7186	1
2423	0
6952	0
10055	1
2731	0
5305	1
4865	0
10064	1
3019	0
1090	1
3499	0
7962	1
8169	1
6679	0
3533	0
9848	1
7310	0
1659	1
4289	1
3738	0
9535	1
3132	0
6769	0
741	1
7610	0
7796	0
7141	0
1454	0
6381	1
2041	0
6540	1
3445	0
7424	0
6284	1
6253	1
8514	1
8049	1
1169	1
3674	0
10506	1
9465	1
2558	0
5079	0
6349	1
7603	0
2993	0
10598	1
4930	1
2551	0
7265	0
1860	0
3516	0
10380	1
10212	1
3463	0
2067	0
5857	1
5909	1
7014	0
1200	1
8384	1
2405	0
1132	1
9898	1
2767	0
1957	0
1024	1
9197	1
8918	1
9883	1
3484	0
4845	0
7372	0
3833	0
875	0
2470	0
2140	0
8396	1
9075	1
5559	0
8719	1
6119	0
9299	1
2220	0
6320	1
7507	0
5553	0
8258	1
3497	0
7947	1
6342	1
321	1
3346	0
8633	1
6456	0
5567	0
766	0
4022	1
9418	1
2639	0
742	0
6577	1
9640	1
7583	0
2915	0
3851	0
7170	0
10070	1
5063	0
10627	1
9227	1
1112	1
7429	0
7864	1
9014	1
7122	0
7238	0
[truncated: 6,505 more rows]
