# Supplementary material for: Fishery catch records support machine learning-based prediction of illegal fishing off US West Coast
Source: PeerJ. 2023 Oct 19;11:e16215. doi: 10.7717/peerj.16215 (PMC10590572; doi:10.7717/peerj.16215)
Supplement: Supplemental Information 11 [file peerj-11-16215-s011.csv]

	Label
854	0
84	1
5336	0
4984	0
175	1
5506	0
7115	1
7548	0
7218	0
9965	1
2919	0
6988	0
10183	1
5346	1
9577	1
6103	1
459	0
9269	1
7421	1
9684	1
555	1
3995	1
9340	1
6985	0
6013	0
5258	0
647	0
5495	0
5926	0
10153	0
4610	0
9923	1
870	0
10207	1
8920	1
8019	1
796	0
4740	1
7827	1
8273	1
9201	1
3828	0
9236	1
8767	1
2478	0
4225	1
8941	1
5711	1
806	0
6669	0
3872	0
527	1
10359	1
2756	0
1335	1
6433	1
2850	0
6156	1
9882	1
3325	0
586	0
9675	1
8394	1
4707	0
2807	0
3328	0
3159	0
7768	1
9548	1
9984	1
2596	0
6931	0
9879	1
9708	1
536	0
5774	1
6317	1
7129	0
3081	0
5076	0
5292	1
592	0
1102	1
7635	0
3565	0
8860	1
1524	0
2032	0
8678	1
9949	1
9342	1
4066	1
505	0
1802	0
8039	1
5872	1
9506	1
1032	0
4130	1
4460	1
4046	1
2980	0
9081	1
283	1
9899	1
7702	0
9585	1
2586	0
3644	0
8476	1
7772	1
1022	1
4204	1
3671	0
9818	1
1934	0
878	1
6615	1
4882	0
3157	0
6298	1
1459	1
4970	0
4479	0
7728	0
1477	1
2614	0
5356	1
9467	1
1239	1
9346	1
830	1
4471	0
9832	1
5060	0
4083	1
4890	0
3400	0
3320	0
9881	1
8909	1
1044	0
6784	0
9891	1
1641	0
4591	1
7082	0
5230	0
6037	1
2838	0
4927	1
1045	0
1275	1
7031	0
438	0
1152	1
4508	1
24	0
9581	1
3881	0
9609	1
9427	1
697	1
10011	1
5513	0
4528	0
2481	0
10433	1
7682	0
5882	1
5075	0
4950	1
7784	0
6606	1
3342	0
2598	0
5318	1
8455	1
4643	1
4317	1
4832	0
10392	1
4221	1
10053	1
5673	1
2859	0
4552	1
6464	1
9626	1
8960	1
4604	0
5412	1
403	1
8218	1
1173	1
7833	1
10475	1
3877	0
335	0
104	1
5398	1
3732	0
10082	1
10151	0
3859	0
7595	0
8966	1
841	1
9844	1
9453	1
8881	1
9840	1
9620	1
7322	0
7217	0
3886	0
9331	1
5345	1
3480	0
4132	1
9237	1
401	1
9172	1
2334	0
3766	0
2910	0
4910	1
4290	1
5671	1
147	0
4411	1
8889	1
613	1
3666	0
5819	0
5662	1
1843	0
7153	0
6728	1
9634	1
5793	1
4032	1
10284	1
5530	0
3905	0
9338	1
4346	1
8500	0
2442	0
3028	0
7234	0
5626	0
3144	0
4195	1
8237	1
4900	1
402	1
6353	1
1648	1
5358	1
8398	0
5731	1
7373	0
3830	0
10550	1
10017	1
9768	0
7021	0
2443	0
9041	1
1644	1
8304	1
5210	0
8199	1
6501	1
5771	1
9603	1
3582	0
3769	0
9123	1
1073	1
7494	0
3547	0
7818	1
3916	0
1511	0
5916	1
363	1
1995	0
9184	1
4580	0
4546	1
7992	1
4359	1
6995	0
9188	1
551	1
8436	1
3514	0
7819	1
6632	0
5373	1
6213	0
1610	1
5575	1
9815	1
562	0
1005	0
10008	1
6181	1
4403	1
2524	0
1483	0
3221	0
6811	0
9836	1
5207	1
1730	0
8141	1
1673	0
10042	1
3481	0
7964	1
6072	1
6441	1
994	1
7233	0
4565	0
1925	0
1821	0
3319	0
10387	1
9630	1
2395	0
7036	0
312	1
3740	0
9027	1
8356	1
7000	0
3789	0
9998	1
2521	0
3496	0
8223	1
5049	0
10474	1
4884	0
7308	0
7377	0
4266	1
10049	1
1651	1
2665	0
7506	0
2881	0
3023	0
3306	0
1263	1
7617	0
7046	0
7845	1
3966	0
3517	0
1031	0
3468	0
5789	1
6657	0
995	1
8065	1
3095	0
3811	0
9858	1
9415	1
8630	1
1901	0
2778	0
2518	0
7068	0
2946	0
4646	0
6393	0
3333	0
2232	0
790	1
9210	1
6457	0
2672	0
10199	1
1774	0
3554	0
9220	1
6153	1
1625	0
7394	1
8821	1
3583	0
7406	0
10005	1
2241	0
3731	0
6195	1
2206	0
4220	1
3741	0
10520	1
2879	0
997	1
10624	1
5738	1
6226	1
8643	1
6774	1
7221	0
1438	0
2168	0
4518	0
8890	1
2934	0
2268	0
8449	1
8718	1
7223	0
2282	0
308	0
4688	1
6932	0
10069	1
5785	1
6989	0
9386	1
8704	1
9857	1
1274	1
6434	1
5901	1
10585	1
6555	1
8284	1
9437	1
5747	1
7004	0
5429	0
7830	1
1391	0
4215	1
7570	0
5742	1
6437	1
9147	1
357	1
1000	1
5077	0
2155	0
3638	0
4954	0
5518	0
6654	0
913	1
5430	0
8446	1
9765	1
8178	1
6157	1
3508	0
8420	1
2281	0
6468	1
5531	0
10335	1
8836	1
7944	1
706	1
8185	1
1546	1
7571	0
5589	1
4049	1
6750	0
1304	0
5104	1
2632	0
6902	0
769	1
1800	0
692	0
9429	1
1965	0
7150	0
6583	1
8418	1
6021	1
4629	1
8954	1
1916	0
9775	0
9444	1
270	0
5019	1
9157	1
10300	1
5231	0
1166	1
9470	1
3008	0
6445	1
209	1
4165	1
5880	1
8092	1
8051	1
9968	1
3284	0
276	1
9866	1
375	1
3550	0
5985	1
1803	0
1150	0
511	0
4017	1
6311	1
2141	0
4117	1
3001	0
1418	1
8137	1
2816	0
6920	0
365	1
5457	0
144	1
8118	1
7445	0
3705	0
8629	1
1154	0
9518	1
683	0
5969	1
8983	1
4944	1
6757	1
140	1
170	1
4857	1
7348	0
9512	1
9824	1
2992	0
3573	0
1942	0
6083	1
7374	0
1607	1
8444	1
2909	0
4792	0
3774	0
7378	0
3755	0
1017	1
10489	1
859	1
1033	0
10289	1
10560	1
3234	0
9116	1
9834	1
532	1
1618	1
2629	0
9713	0
1666	1
1317	0
4966	0
7168	0
1476	1
8220	1
705	1
4717	1
6979	0
423	0
7419	1
5380	1
2089	0
8451	1
1587	0
2857	0
8297	1
1428	0
9314	1
4402	1
4218	1
9896	1
2769	0
10218	1
6867	0
2703	0
3199	0
9233	1
1260	1
7955	1
8136	1
10000	1
7771	1
3158	0
3682	0
5347	1
6691	0
3218	0
1584	1
1052	0
10337	1
3525	0
10542	1
10144	1
3849	0
2338	0
1614	1
3688	0
1819	0
10405	1
8501	0
1721	0
10363	1
9063	1
10266	1
4510	0
7737	0
3953	0
1130	1
7030	1
1450	0
9569	1
5753	1
5851	1
4294	1
3015	0
10518	1
432	0
1770	0
6082	1
7616	0
2674	0
6883	0
3436	0
8866	1
6818	0
8626	1
5162	0
732	0
5655	1
8245	1
3940	0
1470	0
9092	1
6370	1
3002	0
3513	0
4719	1
8280	1
1660	1
5729	1
1963	0
7797	0
1739	0
1370	1
9855	1
10531	1
9770	0
5566	0
6830	0
324	1
2793	0
8437	1
4424	0
7832	1
4750	0
4304	1
419	0
7203	0
10051	1
7765	1
1844	0
392	1
1966	0
6331	1
162	0
5736	1
2303	0
4651	1
9377	1
9051	1
5284	1
9736	1
3889	0
713	0
9565	1
5438	0
8057	1
5095	0
5330	1
3893	0
8701	1
8886	1
2434	0
7116	0
10190	1
2846	0
4063	1
3896	0
3112	0
4879	0
1647	1
828	1
3075	0
6413	0
2333	0
4259	1
3934	0
8900	1
5392	0
9806	1
5362	0
4151	1
17	0
7917	1
6261	0
2015	0
9394	1
6230	1
7190	0
4915	1
7317	0
10219	1
1030	1
2802	0
6017	1
1978	0
9600	1
5879	1
5516	0
6178	1
7197	0
10543	1
10214	1
1642	0
9088	1
4092	1
3578	0
10358	1
10362	1
5361	1
2380	0
5905	1
8775	0
9727	1
4335	1
6092	0
2752	0
2520	0
9919	1
845	0
10339	1
4389	1
3247	0
8692	1
6590	1
9457	1
3696	0
5324	1
1015	1
5046	1
7454	0
1498	0
3689	0
2623	0
7474	0
2921	0
45	1
8240	1
6589	1
646	0
6193	1
6039	0
5242	1
7839	1
5163	0
1560	1
89	1
4250	1
3146	0
7941	1
5639	0
3724	0
3647	0
7180	0
7070	0
8123	1
5266	1
940	0
3283	0
9515	1
1398	0
6515	1
10565	1
5423	0
9323	1
6227	1
3891	0
6120	1
810	0
9529	1
7475	0
7460	0
4277	1
1909	0
4567	0
9432	1
4705	1
2630	0
3836	0
2635	0
1582	1
9566	1
1507	0
8684	1
6154	1
10524	1
494	0
10409	1
5585	0
7878	1
3034	0
4042	1
2119	0
4037	1
5511	0
8511	1
10486	1
6907	1
7685	0
7758	1
578	0
305	1
10014	1
4298	1
9306	1
5014	0
1794	0
7359	1
6124	0
9712	0
10618	1
3702	0
4085	1
4243	1
8070	1
3925	0
3667	0
7500	0
7013	0
10522	1
7896	1
5650	1
3632	0
761	1
10175	0
8173	1
1070	1
4762	0
10084	1
2167	0
7851	1
2226	0
7904	1
10302	1
9180	1
6446	1
5586	0
9918	1
7531	0
4265	1
5202	0
9871	1
861	0
6565	1
5115	0
9975	1
1164	1
8870	1
4600	0
983	0
1532	1
8803	1
5275	1
9821	1
10567	1
5062	0
7723	0
10268	1
6047	1
4768	0
4934	1
2116	0
1588	0
9501	1
38	1
5862	1
6958	0
8709	1
5679	1
4216	1
8375	1
6444	1
4616	0
7288	0
5889	0
7741	0
277	1
1900	0
8686	1
3991	0
3242	0
4747	1
1604	1
3748	0
8180	1
5578	0
764	0
3917	0
4128	1
1412	1
3772	0
8576	1
9805	1
2969	0
4153	1
1777	0
3661	0
9012	1
4746	0
2991	0
2683	0
6442	1
2569	0
4858	1
5972	1
6033	1
5628	0
431	0
4822	1
4920	1
1361	1
8970	1
9152	1
8502	0
4185	1
788	0
694	0
10169	1
1632	0
6951	0
6268	1
9144	1
5904	1
2013	0
7136	0
6911	0
4006	1
4926	1
7166	0
6596	1
9449	1
2164	0
2628	0
5490	0
8861	1
3446	0
4622	0
8034	1
1255	1
344	1
7674	0
10562	1
5232	0
2994	0
6467	1
7064	0
4667	0
8033	1
4611	0
2613	0
8143	1
8395	1
3870	0
1235	1
4470	0
3354	0
10018	1
200	0
7202	0
7370	0
7855	1
10534	1
6962	0
1593	1
10020	1
3503	0
4645	0
8475	1
7940	1
8688	1
2643	0
8313	1
3401	0
10164	0
1425	0
6738	0
5579	0
2830	0
10263	1
4453	0
9590	1
7677	0
23	0
6997	0
9825	1
10465	1
2684	0
6427	1
8236	1
1372	1
9887	1
1331	1
5003	0
2618	0
4549	0
2669	0
9854	1
9048	1
6693	0
3392	0
10395	1
5082	0
3670	0
2274	0
3180	0
10143	1
7465	0
5775	1
4967	0
2264	0
1930	0
105	1
9578	1
8724	1
3494	0
6307	1
8528	1
3933	0
3289	0
5540	0
3869	0
2583	0
9156	1
8063	1
7594	0
1550	1
5122	1
4376	1
3147	0
7420	1
5891	1
2709	0
3687	0
5218	1
8235	1
8243	1
8628	1
8796	1
282	1
8292	1
3650	0
2636	0
1027	1
9161	1
6335	0
6706	0
9018	0
3018	0
4475	1
10422	1
5405	0
5066	1
9235	1
2646	0
10288	1
5196	1
907	0
3797	0
8146	1
6146	1
6795	0
4487	1
3293	0
1538	1
9461	1
5348	1
4574	0
6838	0
2134	0
3977	0
10309	1
5768	1
6354	1
10588	1
2298	0
3281	0
708	0
8993	1
7862	1
6871	0
4946	1
3134	0
8946	1
2950	0
3252	0
2547	0
4035	1
5006	1
5799	1
3119	0
2760	0
7457	0
8050	1
8357	1
6924	1
7339	0
6260	1
8249	1
9732	1
9920	1
9145	1
5725	1
4140	1
1873	0
5746	1
6963	0
8466	1
7834	1
448	0
8087	1
9670	1
9643	1
3105	0
2920	0
6910	1
1461	1
9699	1
4050	1
4107	1
4360	1
4833	1
6271	1
1267	1
1533	1
8687	1
8474	1
9969	0
1065	1
7245	0
549	1
9431	1
7231	0
4660	1
4245	1
9955	1
9797	1
1698	0
10461	1
2927	0
10587	1
7753	0
3000	0
3461	0
4550	0
249	0
6665	0
8749	1
5118	0
8391	1
6477	0
6852	0
6462	1
9762	1
7751	0
8318	1
5442	0
9303	1
4831	1
2153	0
20	1
2072	0
8659	1
8515	1
5176	1
789	0
2057	0
9940	1
9108	1
183	1
2595	0
7722	0
5705	1
3659	0
1962	0
5023	1
9148	1
9301	1
2492	0
1339	1
9387	1
4008	1
6490	1
7144	0
5085	0
8763	1
7666	0
8010	0
746	0
9983	1
420	0
13	1
1223	1
1592	1
225	1
4754	0
4582	0
5961	1
1871	0
6323	1
1502	0
3078	0
10039	1
6254	1
1904	0
1645	1
4681	1
5125	1
9212	1
5861	1
1945	0
10340	1
6678	0
6074	0
9355	1
7707	0
1007	0
2885	0
3193	0
4282	1
9385	1
6297	0
8782	1
3617	0
9471	1
5226	1
1151	1
4898	1
1885	0
7212	0
7624	0
623	0
6943	0
10071	1
2105	0
6991	0
9254	1
2466	0
6950	1
5112	0
4838	0
8811	1
9755	1
2535	0
2806	0
7705	0
9719	0
5708	1
9950	1
2095	0
240	1
5722	1
6908	1
7052	0
3652	0
2988	0
6897	0
9539	1
5106	1
5001	0
4011	1
5278	1
993	0
7049	0
590	0
10436	1
3169	0
5297	0
6454	1
6512	1
3862	0
1181	1
370	0
6394	1
6139	1
3720	0
8963	1
7949	1
8955	1
2410	0
4777	0
7770	1
8232	1
6609	1
9945	1
9128	1
2198	0
538	0
10189	0
8610	1
5350	1
4449	0
1867	0
4735	1
9142	1
4302	1
537	0
1848	0
8266	1
2798	0
7981	1
7353	0
6451	1
10343	1
9688	1
9110	1
1175	1
7720	0
5447	0
2026	0
8885	1
3796	0
3174	0
3429	0
8531	1
8072	1
7032	0
9153	1
3735	0
8031	1
7678	0
5900	1
7165	0
738	1
6748	0
2104	0
2949	0
382	1
4530	1
8461	1
5552	1
2814	0
2555	0
466	0
10368	1
1210	1
5371	1
7344	0
9594	1
6351	1
4742	0
9160	1
3602	0
10370	1
774	0
4414	1
7270	0
7798	0
5031	1
6685	0
3097	0
10012	1
1209	1
3515	0
10541	1
1708	0
2589	0
3351	0
3691	0
9010	1
8910	1
3106	0
4758	0
5145	1
8520	1
131	1
2906	0
6772	0
2009	0
507	0
2882	0
3970	0
10417	1
6294	1
1312	0
10563	1
5660	1
1677	0
1190	0
6170	1
2784	0
3459	0
8923	1
5040	0
1649	1
387	1
8447	1
4454	0
4226	1
8523	1
9439	1
5173	1
5925	1
10170	1
6845	0
2804	0
3854	0
2585	0
2926	0
529	1
7943	1
6971	0
10449	1
4576	0
6054	1
4621	1
8943	1
4774	1
9822	1
1650	1
9358	1
4053	1
4339	1
5343	1
947	0
5654	1
1636	0
2250	0
9393	1
2091	0
3744	0
4472	0
4120	1
8142	1
1147	0
1824	0
7456	0
7375	0
2359	0
1318	1
4111	1
5199	1
3980	0
9024	1
10031	1
1527	1
8517	1
6662	0
10620	1
6175	0
235	1
1196	0
4406	1
1433	1
4158	1
3992	0
5814	1
9481	1
10400	1
9743	1
9618	1
10137	1
8095	1
8393	1
6865	0
1656	1
2575	0
5874	0
4442	0
10583	1
8958	1
2019	0
9587	1
3384	0
3465	0
9286	1
7782	0
495	0
7867	1
4082	1
182	1
9853	1
935	1
5478	0
7327	0
1501	0
2479	0
4803	0
2256	0
3350	0
302	0
5456	0
9069	1
10350	1
4561	0
2262	0
5205	1
6859	0
2777	0
1080	1
10442	1
10324	1
9442	1
6322	1
7355	0
4101	1
3829	0
1761	1
8624	1
2246	0
142	1
6999	0
5355	1
2803	0
5939	1
9090	1
4854	0
8453	1
8873	1
961	0
6584	1
7794	0
6574	1
5750	1
5828	0
4872	0
5666	1
4345	1
7249	0
3764	0
7039	0
8991	1
4787	0
6085	1
9277	1
2773	0
4548	1
168	1
2445	0
3411	0
7414	1
10341	1
8768	1
6241	1
1540	1
10147	1
9065	1
1492	1
2279	0
3784	0
2942	0
6586	1
1178	0
2106	0
8159	0
9171	1
7254	0
2225	0
3693	0
7213	0
5946	0
2292	0
2193	0
3348	0
1264	1
5081	0
5576	1
3448	0
4192	1
4640	1
2490	0
1240	1
1615	1
6115	1
7285	0
744	0
7996	1
3412	0
5436	0
6520	1
9219	1
3343	0
9443	1
4662	0
3570	0
10573	1
199	1
2948	0
5538	0
7263	0
5990	1
9035	1
9493	1
9505	1
5434	0
1939	0
1706	0
9787	0
243	1
465	0
10312	1
2711	0
7631	0
8262	1
9875	1
10201	1
9478	1
7693	0
2707	0
7343	0
2531	0
2315	0
6498	1
8053	1
7806	0
2012	0
8166	1
6689	0
8829	1
724	1
6913	1
8089	1
9109	1
1971	0
8217	1
2742	0
1473	1
10271	1
2657	0
2346	0
3923	0
442	0
7639	0
8715	1
8820	1
1185	0
5101	1
7718	0
6094	0
990	0
4887	0
7509	0
6194	1
1606	1
5214	0
6529	1
9486	1
3697	0
3035	0
3406	0
1760	0
8698	1
7960	1
3703	0
8012	1
6783	0
4490	1
9473	1
7877	1
9352	1
7657	0
8917	1
10321	1
1029	1
3908	0
7060	0
10141	1
4113	1
9682	1
10301	1
6449	1
3317	0
7301	0
3375	0
3919	0
925	1
7415	0
5157	0
311	1
4713	1
5271	1
3856	0
8276	1
9400	1
5623	0
4925	1
8731	1
5164	0
3032	0
733	1
8808	1
5352	1
4525	1
3256	0
1716	0
10473	1
3819	0
6517	1
2450	0
7523	0
9912	1
9608	1
2936	0
1566	1
3522	0
7557	0
9629	1
1635	0
5228	1
4935	1
1715	0
6571	1
1315	0
4578	0
9562	1
4175	1
1099	1
6208	1
5681	1
10126	1
7047	0
2308	0
7554	0
10187	1
1827	0
8894	1
6090	0
8774	1
2217	0
8088	1
2933	0
8617	1
572	0
8762	1
7207	0
9450	1
2016	0
380	1
4123	1
3714	0
5824	1
3058	0
2070	0
5960	1
2428	0
7614	0
8945	1
6015	0
1226	1
1796	0
1245	1
1654	1
3807	0
294	0
55	1
8377	1
7334	0
10295	1
4303	1
1952	0
4296	1
10280	1
6616	1
4852	1
3142	0
4019	1
7480	0
7560	0
1417	1
9017	1
9664	1
22	1
9040	1
2202	0
1346	1
3692	0
5410	0
1825	0
2637	0
7544	0
4461	1
4341	1
4420	1
5770	1
8653	1
598	0
9592	1
7528	0
8389	1
361	0
8382	1
5732	1
3114	0
2868	0
5808	1
1812	0
7837	1
4393	1
2744	0
3217	0
9445	1
5234	0
4062	1
2031	0
5866	1
5247	0
1921	0
9391	1
9204	1
430	0
6666	0
9536	1
1182	1
939	0
4605	0
7237	0
1903	0
5813	1
4003	1
2788	0
3069	0
4847	0
1906	0
7809	1
7835	1
6925	0
6280	1
2313	0
2100	0
822	0
310	1
10494	1
4965	1
9482	1
1772	0
5038	0
8742	1
3154	0
6856	0
3569	0
1889	1
3089	0
7451	0
6828	0
7282	0
7349	0
7970	1
4378	1
579	0
3960	0
1850	0
8843	1
8093	1
4269	1
7488	0
7779	0
4885	1
10360	1
8973	1
3442	0
3737	0
9196	1
6700	0
1529	1
3014	0
5957	1
5396	0
3110	0
2895	0
4012	1
7817	1
8358	1
958	0
2036	0
6880	0
3846	0
3104	0
9932	1
7003	0
5932	0
9384	1
2554	0
950	1
3520	0
3914	0
6624	0
5191	1
5235	0
4322	1
5267	1
9178	0
37	1
6588	1
7934	1
10265	1
145	1
3827	0
1309	0
210	1
9262	1
6824	0
793	1
5099	0
4526	0
9454	1
1443	1
8242	1
5107	1
10124	1
4655	1
1685	0
3592	0
3631	0
6473	0
1884	0
2010	0
8121	1
5022	1
10038	1
10036	1
9304	1
232	1
7386	0
8874	1
5680	1
9421	1
9264	1
1063	1
10364	1
4917	1
9154	1
4813	1
5279	1
4937	1
6993	0
600	0
435	0
628	1
7658	0
614	1
1809	0
2152	0
451	0
976	0
5865	1
19	1
5000	0
8489	1
2068	0
7078	1
6718	0
4326	1
8052	1
2204	0
5515	0
374	1
3090	1
9894	1
7759	0
3250	0
5084	1
8884	1
1887	0
8131	1
[truncated: 127 more rows]
